# Supplementary material for: Novel Methodology for Creating Macaque Retinas with Sortable Photoreceptors and Ganglion Cells
Source: Front Neurosci. 2016 Dec 1;10:551. doi: 10.3389/fnins.2016.00551 (PMC5131003; doi:10.3389/fnins.2016.00551)
Supplement: Supplementary file 1 [file Table1.XLSX]

## Sheet: Sheet1
Primer sequence 5'-->3'	Name	location on cDNA	Gene	Acc. No. M. facicularis	Acc. No. M. mulatta
GAAGCCCCATCACCATCTTCCAGG	GAPDH-fwd	exon 4	glyceraldehyde-3-phosphate dehydrogenase	KM491710.1	XM_001105471
GAGCCCCAGCCTTCTCCGTG	GAPDH-rev	exon 5
CGTCTGGACTGCCGCCATGAGA	THY1-fwd	exon 3	Thy-1 cell surface antigen	XM_005579919	NM_001042638
CCCCCACGGTGCCAAAGAGC	THY1-rev	exon 3
CTTCTACGTGCCCTTCTCCAACGC	RHO-fwd	exon 1	Rhodopsin	NM_001283360	XM_001094250
AGGCGGCCAGCATGGAGAACT	RHO-rev	exon 1
GGACGATGGGCGACAGCTCAA	GNAT2-fwd	exon 4	(cone) alpha transducing activity polypeptide 2	XM_005542460	XM_001091580
CCCGCCATCCTTCCACAACCT	GNAT2-rev	exon 4
GCACCCCTTTGGTTGGCCTTC	GLUL-fwd	exon 5	Glutamine synthetase	NM_001283411	NM_001266013
GGCCTCCACGATGTCCCTGC	GLUL-rev	exon 6
CCGCAGGAACATCTGGTTTGCC	GRM6-fwd	exon 5	Glutamate receptor, metabotropic 6	XM_005558741	XM_001102650
GCCTGTGCATTTGCGGGTGG	GRM6-rev	exon 5
CCTGGAAGGCTACACCGTCTCCCT	OPN1LW-fwd	exon 2	long wavelength cone opsin#	NM_001283209	XR_010866.2
TGCCAAAGGGCTTGCAGACCA	OPN1LW-rev	exon 3
GCTCCAAGCATGCACTGACGGTG	OPN1SW-fwd	exon 2	short wavelength cone opsin	NM_001283204	XM_001091869
GCCCTCAGGGATGAACCGGCT	OPN1SW-rev	exon 3
AAGAGTCCCGCCGAGCCCAAC	OPN4-fwd	exon 1	Melanopsin	XM_005565254	XM_001088248
TGGCCCAGGCTGGAGATGCTG	OPN4-rev	exon 1
GCATCCCACCCTCCCTGAGCA	BRN3a-fwd	exon 1	POU class 4 homeobox 1, BRN3A	XM_005586343	NA*
AGAGGTTGCTCTGCAGCGGCG	BRN3a-rev	exon 2
ATCCCCCTGTGGCTCACCGG	RPE65-fwd	exon 3	Retinal pigment epithelium-specific 65 kDa protein	NM_001287607	XM_001095946
GCAGGAGGGCTTGCCCATCAA	RPE65-rev	exon 3
* used M.nemistrina (XM_011741425) and human (NM_006237)
